# Supplementary material for: 3-Chymotrypsin-like Protease (3CLpro) of SARS-CoV-2: Validation as a Molecular Target, Proposal of a Novel Catalytic Mechanism, and Inhibitors in Preclinical and Clinical Trials
Source: Viruses. 2024 May 24;16(6):844. doi: 10.3390/v16060844 (PMC11209289; doi:10.3390/v16060844)
Supplement: Supplementary file 1 [file viruses-16-00844-s001.zip]

Archive with 1 entries (1 files):
- viruses-3017139-supplementary.pdf
